# Supplementary material for: Lipid Alterations in African American Men with Prostate Cancer
Source: Metabolites. 2021 Dec 22;12(1):8. doi: 10.3390/metabo12010008 (PMC8779756; doi:10.3390/metabo12010008)
Supplement: Supplementary file 1 [file metabolites-12-00008-s001.zip]

Archive with 3 entries (2 files):
- metabolites-1471570-supplementary/
- metabolites-1471570-supplementary/Supplementary Figures.pdf
- metabolites-1471570-supplementary/Supplementary Tables.pdf
